# Supplementary material for: Target Temperature Management Effect on the Clinical Outcome of Patients with Out-of-Hospital Cardiac Arrest Treated with Extracorporeal Cardiopulmonary Resuscitation: A Nationwide Observational Study
Source: J Pers Med. 2024 Feb 7;14(2):185. doi: 10.3390/jpm14020185 (PMC10890305; doi:10.3390/jpm14020185)
Supplement: Supplementary file 1 [file jpm-14-00185-s001.zip]

Archive with 1 entries (1 files):
- jpm-2838426-supplementary.pdf
